# Supplementary material for: Altered trafficking of Kv1-Kvβ2 leads to neuronal hyperexcitability and memory deficits in amyloid-β pathology
Source: Mol Neurodegener. 2026 Mar 10;21:22. doi: 10.1186/s13024-026-00936-2 (PMC13088556; doi:10.1186/s13024-026-00936-2)
Supplement: Supplementary file 2 — Supplementary Material 2 [file 13024_2026_936_MOESM2_ESM.xlsx]

## Sheet: Table S1
Supplementary table 1. List of candidate Aβ-binding proteins identified from the HuProt™ protein chip screen. Proteins within the top 1% of affinity-scores (163 proteins) obtained from fluorescently labeled oligomeric Aβ binding signals were defined as potential Aβ-binding candidates.
	Name	Affinity-Score	Description
1	KCNAB2	25994.5	Potassium Voltage-Gated Channel Subfamily A Regulatory Beta Subunit 2
2	AHSA1	20236.5	Activator Of HSP90 ATPase Activity 1
3	C1QTNF5	17703	C1q And TNF Related 5
4	CYB5R3	16987.5	Cytochrome B5 Reductase 3
5	FTL	16889	Ferritin Light Chain
6	RPL10A	16833	Ribosomal Protein L10a
7	TTC27	15698	Tetratricopeptide Repeat Domain 27
8	GSN	14427	Gelsolin
9	DNAJB6	13754.5	DnaJ Heat Shock Protein Family (Hsp40) Member B6
10	EXOC3	13647.5	Exocyst Complex Component 3
11	IL10	13509.5	Interleukin 10
12	DDC	13290	Dopa Decarboxylase
13	C6orf118	13286	Chromosome 6 Open Reading Frame 118
14	PSMA3	13192	Proteasome Subunit Alpha 3
15	TTC39B	13140.5	Tetratricopeptide Repeat Domain 39B
16	UBE2D3	12853.5	Ubiquitin Conjugating Enzyme E2 D3
17	IMPDH2	12743.5	Inosine Monophosphate Dehydrogenase 2
18	DAB1	12681.5	DAB1, Reelin Adaptor Protein
19	C1QBP	12386.5	Complement C1q Binding Protein
20	DCDC2	12341	Doublecortin Domain Containing 2
21	RASGRP3	12287.5	RAS Guanyl Releasing Protein 3
22	SCL-70	12144.5	DNA topoisomerase I, a 70 kDa nuclear enzyme
23	USP12	11904	Ubiquitin Specific Peptidase 12
24	TRABD	11662	TraB Domain Containing
25	NDUFS1	11510	NADH:Ubiquinone Oxidoreductase Core Subunit S1
26	Hep B Protein X	11291.5	Hepatitis B virus (HBV) X protein
27	FAM129A	11253	Family With Sequence Similarity 129 Member A
28	NAT9	11195	N-Acetyltransferase 9
29	SIAH1	11181	Siah E3 Ubiquitin Protein Ligase 1
30	BCL10	11065	B Cell CLL/Lymphoma 10
31	MOB3B	11059	MOB Kinase Activator 3B
32	MLF2	11050.5	Myeloid Leukemia Factor 2
33	EIF3D	10961.5	Eukaryotic Translation Initiation Factor 3 Subunit D
34	LARS2	10875	Leucyl-TRNA Synthetase 2, Mitochondrial
35	CPEB4	10801.5	Cytoplasmic Polyadenylation Element Binding Protein 4
36	ZW10	10718	Zw10 Kinetochore Protein
37	RASSF9	10689.5	Ras Association Domain Family Member 9
38	GSTA4	10638	Glutathione S-Transferase Alpha 4
39	AAR2	10541.5	AAR2 Splicing Factor Homolog
40	ASNS	10482	Asparagine Synthetase (Glutamine-Hydrolyzing)
41	ADH5	10480.5	Alcohol Dehydrogenase 5 (Class III), Chi Polypeptide
42	MRPS31	10431	Mitochondrial Ribosomal Protein S31
43	NEUROD2	10416	Neuronal Differentiation 2
44	CENPM	10372	Centromere Protein M
45	RTP3	10358	Receptor Transporter Protein 3
46	EWSR1	10218.5	EWS RNA Binding Protein 1
47	LAPTM4A	10169	Lysosomal Protein Transmembrane 4 Alpha
48	SERPINB2	10024.5	Serpin Family B Member 2
49	C11orf45	9744	Chromosome 11 Open Reading Frame 45
50	NUPL2	9701.5	Nucleoporin Like 2
51	IGHG1	9688.5	Immunoglobulin Heavy Constant Gamma 1
52	PRLHR	9646.5	Prolactin Releasing Hormone Receptor
53	SSBP1	9618	Single Stranded DNA Binding Protein 1
54	CPNE3	9538	Copine 3
55	VGLL4	9455	Vestigial Like Family Member 4
56	WBP2NL	9399	WBP2 N-Terminal Like
57	C11orf49	9395.5	Chromosome 11 Open Reading Frame 49
58	ANXA9	9386.5	Annexin A9
59	HEMK1	9357.5	HemK Methyltransferase Family Member 1
60	SDPR	9296	Caveolae Associated Protein 2
61	FDPS	9272.5	Farnesyl Diphosphate Synthase
62	IL7	9271.5	Interleukin 7
63	MAPK10	9266.5	Mitogen-Activated Protein Kinase 10
64	IMPDH1	9255	Inosine Monophosphate Dehydrogenase 1
65	NDUFS3	9215.5	NADH:Ubiquinone Oxidoreductase Core Subunit S3
66	LOR	9204	Loricrin
67	SNX6	9187.5	Sorting Nexin 6
68	GMPR	9177	Guanosine Monophosphate Reductase
69	ARMC6	9156.5	Armadillo Repeat Containing 6
70	ACSL6	9135.5	Acyl-CoA Synthetase Long Chain Family Member 6
71	GFM2	9119.5	G Elongation Factor Mitochondrial 2
72	PELI3	9116.5	Pellino E3 Ubiquitin Protein Ligase Family Member 3
73	FAF1	8977	Fas Associated Factor 1
74	ERMN	8947	Ermin
75	ATP5G3	8942.5	ATP Synthase Membrane Subunit C Locus 3
76	MTERF4	8941.5	Mitochondrial Transcription Termination Factor 4
77	ENTPD1	8933.5	Ectonucleoside Triphosphate Diphosphohydrolase 1
78	PPP1R3B	8889.5	Protein Phosphatase 1 Regulatory Subunit 3B
79	MYOC	8867.5	Myocilin
80	KCNAB1	8862.5	Potassium Voltage-Gated Channel Subfamily A Regulatory Beta Subunit 1
81	FAM104B	8812.5	Family With Sequence Similarity 104 Member B
82	GET4	8812.5	Golgi To ER Traffic Protein 4
83	CDK6	8769.5	Cyclin Dependent Kinase 6
84	FAM96A(CIAO2A )	8763.5	Cytosolic Iron-Sulfur Assembly Component 2A
85	TBRG4	8745.5	Transforming Growth Factor Beta Regulator 4
86	FXN	8691.5	Frataxin
87	USP46	8684.5	Ubiquitin Specific Peptidase 46
88	AIMP2	8640	Aminoacyl TRNA Synthetase Complex Interacting Multifunctional Protein 2
89	PSMC4	8637.5	Proteasome 26S Subunit, ATPase 4
90	ITPKB	8594	Inositol-Trisphosphate 3-Kinase B
91	COG2	8577.5	Component Of Oligomeric Golgi Complex 2
92	DCTN3	8576.5	Dynactin Subunit 3
93	RUNX1T1	8519	RUNX1 Translocation Partner 1
94	FOXP4	8509	Forkhead Box P4
95	SIGLEC8	8488.5	Sialic Acid Binding Ig Like Lectin 8
96	PRR35	8486.5	Proline Rich 35
97	BLOC1S4	8408	Biogenesis Of Lysosomal Organelles Complex 1 Subunit 4
98	CAMKK2	8383.5	Calcium/Calmodulin Dependent Protein Kinase Kinase 2
99	SCYL3	8381.5	SCY1 Like Pseudokinase 3
100	RAP1GAP	8375	RAP1 GTPase Activating Protein
101	KRTAP4-4	8356	Keratin Associated Protein 4-4
102	IDH3B	8353.5	Isocitrate Dehydrogenase 3 (NAD(+)) Beta
103	SNX8	8330	Sorting Nexin 8
104	EPHX3	8311.5	Epoxide Hydrolase 3
105	LETM1	8310.5	Leucine Zipper And EF-Hand Containing Transmembrane Protein 1
106	APOOL	8299	Apolipoprotein O Like
107	SQSTM1	8250	Sequestosome 1
108	HP	8228	Haptoglobin
109	PSMD2	8224.5	Proteasome 26S Subunit, Non-ATPase 2
110	SUCLG2	8223	Succinate-CoA Ligase GDP-Forming Beta Subunit
111	CPT1A	8158	Carnitine Palmitoyltransferase 1A
112	CNOT7	8147.5	CCR4-NOT Transcription Complex Subunit 7
113	FUT1	8101	Fucosyltransferase 1 (H Blood Group)
114	PGF	8046.5	Placental Growth Factor
115	EGFR	8019.5	Epidermal Growth Factor Receptor
116	DOC2A	8009	Double C2 Domain Alpha
117	ILF2	8007	Interleukin Enhancer Binding Factor 2
118	PARL	7992.5	Presenilin Associated Rhomboid Like
119	CBLN1	7967.5	Cerebellin 1 Precursor
120	BRD9	7947	Bromodomain Containing 9
121	GYS1	7932	Glycogen Synthase 1
122	RUNDC3B	7926.5	RUN Domain Containing 3B
123	HINFP	7913.5	Histone H4 Transcription Factor
124	TPRA1	7846	Transmembrane Protein Adipocyte Associated 1
125	SLC25A30	7816.5	Solute Carrier Family 25 Member 30
126	USP36	7791.5	Ubiquitin Specific Peptidase 36
127	FAM98A	7770	Family With Sequence Similarity 98 Member A
128	CD1B	7766	CD1b Molecule
129	RFC3	7707.5	Replication Factor C Subunit 3
130	THAP4	7698.5	THAP Domain Containing 4
131	LEMD1	7687	LEM Domain Containing 1
132	BOLL	7599	Boule Homolog, RNA Binding Protein
133	C1orf174	7588	Chromosome 1 Open Reading Frame 174
134	CSRP2BP	7587.5	Lysine Acetyltransferase 14
135	SPSB2	7586	SplA/Ryanodine Receptor Domain And SOCS Box Containing 2
136	TTC17	7583	Tetratricopeptide Repeat Domain 17
137	ATP6V0B	7581.5	ATPase H+ Transporting V0 Subunit B
138	BCKDHB	7565	Branched Chain Keto Acid Dehydrogenase E1 Subunit Beta
139	CPVL	7560.5	Carboxypeptidase, Vitellogenic Like
140	PGPEP1	7559	Pyroglutamyl-Peptidase I
141	TSPAN7	7545.5	Tetraspanin 7
142	CCT3	7533	Chaperonin Containing TCP1 Subunit 3
143	SPAG6	7490.5	Sperm Associated Antigen 6
144	OFD1_frag	7487	Centriole And Centriolar Satellite Protein
145	GH1	7481.5	Growth Hormone 1
146	XAB2	7453	XPA Binding Protein 2
147	BSCL2	7428	Seipin Lipid Droplet Biogenesis Associated
148	ZFAND4	7410	Zinc Finger AN1-Type Containing 4
149	FAM131C	7397.5	Family With Sequence Similarity 131 Member C
150	CPSF4	7390	Cleavage And Polyadenylation Specific Factor 4
151	PRKCZ	7386	Protein Kinase C Zeta
152	ACAD8	7371	Acyl-CoA Dehydrogenase Family Member 8
153	FAM220A	7369	Family With Sequence Similarity 220 Member A
154	MGAT4EP	7363	MGAT4 Family Member E, Pseudogene
155	NFKB1	7350.5	Nuclear Factor Kappa B Subunit 1
156	TFAP2D	7332.5	Transcription Factor AP-2 Delta
157	EIF3L	7279	Eukaryotic Translation Initiation Factor 3 Subunit L
158	GTF2H2	7253.5	General Transcription Factor IIH Subunit 2
159	TCN2	7249	Transcobalamin 2
160	LAPTM4A	7103.5	Lysosomal Protein Transmembrane 4 Alpha
161	NEK10	7086.5	NIMA Related Kinase 10
162	RFX6	7069.5	Regulatory Factor X6
163	BCS1L	7021.5	BCS1 Homolog, Ubiquinol-Cytochrome C Reductase Complex Chaperone
